# Supplementary material for: Laminin Triggers Neutrophil Extracellular Traps (NETs) and Modulates NET Release Induced by Leishmania amazonensis
Source: Biomedicines. 2022 Feb 23;10(3):521. doi: 10.3390/biomedicines10030521 (PMC8945559; doi:10.3390/biomedicines10030521)
Supplement: Supplementary file 1 [file biomedicines-10-00521-s001.zip]

Archive with 1 entries (1 files):
- biomedicines-1608058-supplementary.pdf
